# Supplementary material for: Is chimerism associated with cancer across the tree of life?
Source: PLoS One. 2023 Jun 29;18(6):e0287901. doi: 10.1371/journal.pone.0287901 (PMC10309991; doi:10.1371/journal.pone.0287901)
Supplement: S1 Data — (XLSX) [file pone.0287901.s005.xlsx]

## Sheet: all Taxa
ScientificName	CommonName	CancerLevel	ChimerismLevel	Environment	Chimera
Vertebrata	vertebrates	3	3	Terrestrial	Natural&Experimental
Tunicata	tunicates	2	3	Aquatic	Natural&Experimental
Echinodermata	echinoderms	2	2	Aquatic	Experimental
Cnidaria	cnidarians	2	3	Aquatic	Natural&Experimental
Porifera	sponges	0	3	Aquatic	Natural&Experimental
Basidiomycota	filamentous fungi	1	2	Terrestrial	Natural
Ascomycota	sac fungi	2	2	Terrestrial	Experimental
Embryophyta	land plants	2	3	Terrestrial	Experimental
Rhodophyta	red algae	2	3	Aquatic	Experimental
Protostomia	protostomes	3	3	Terrestrial	Experimental
Placozoa	placozoans	0	0	Aquatic	Experimental
Ctenophora	comb jellies	0	1	Aquatic	Experimental

## Sheet: all_terrestrial_mammals
Species	CommonName	NeoplasiaPrevalence	MalignancyPrevalence	Necropsies	ChimerismLevel
Homo sapiens	human		0.18	49820000	3
Oryctolagus cuniculus	European rabbit	0.180645	0.141935	155	3
Rattus norvegicus	common rat	0.344633	0.0932203	354	3
Acinonyx jubatus	cheetah	0.151899	0.0379747	79	2
Ovis aries	sheep	0.275862	0.183908	87	3
Saguinus oedipus	cotton-top tamarin	0.216667	0.15	60	1
Dasypus novemcinctus	armadillo	0.0512821	0.025641	78	1
Callithrix jacchus	common marmoset	0.170213	0.0851064	47	1
Sus scrofa	wild boar	0.106061	0.0606061	66	3
Mus musculus	house mouse	0.390244	0.268293	41	3
Didelphis virginiana	Virginia opossum	0.555556	0.518519	27	1
Papio hamadryas	Hamadryas baboon	0.15	0.15	20	3
